# Supplementary material for: Overexpression of LAR1 Suppresses Anthocyanin Biosynthesis by Enhancing Catechin Competition Leading to Promotion of Proanthocyanidin Pathway in Spine Grape (Vitis davidii) Cells
Source: Int J Mol Sci. 2024 Nov 11;25(22):12087. doi: 10.3390/ijms252212087 (PMC11594265; doi:10.3390/ijms252212087)
Supplement: Supplementary file 1 [file ijms-25-12087-s001.zip]

Archive with 1 entries (1 files):
- ijms-3260132-supplementary.pdf
